# Supplementary material for: Understanding the Utilization of Wasted Bread as a Brewing Adjunct for Producing a Sustainable Wheat Craft Beer
Source: Microorganisms. 2025 Jan 2;13(1):66. doi: 10.3390/microorganisms13010066 (PMC11767916; doi:10.3390/microorganisms13010066)
Supplement: Supplementary file 1 [file microorganisms-13-00066-s001.zip]

Archive with 1 entries (1 files):
- microorganisms-3264342-supplementary.pdf
